# Supplementary material for: Clinical characteristics and individualized treatment strategies for children with type 1 diabetes and exogenous insulin antibody syndrome: a retrospective case series and literature review
Source: Front Endocrinol (Lausanne). 2026 Mar 26;17:1770560. doi: 10.3389/fendo.2026.1770560 (PMC13064541; doi:10.3389/fendo.2026.1770560)
Supplement: Supplementary file 1 [file Table1.xlsx]

## Sheet: Sheet1
Supplementary Table 1. Longitudinal Diabetes-related Autoantibody Profiles in Pediatric T1DM Patients with EIAS.
Case	At Disease Onset					At EIAS Diagnosis					6 Months Post-EIAS Treatment					1 Year Post-EIAS Treatment
	GADA (0.00~10.00 U/mL)	IA (<0.9 COI)	IA-2A (0.00~10.00 U/mL)	ICA (negative COI)	ZnT8A (0.00~10.00 AU/mL)	GADA (0.00~10.00 U/mL)	IA (<0.9 COI)	IA-2A (0.00~10.00 U/mL)	ICA (negative COI)	ZnT8A (0.00~10.00 AU/mL)	GADA (0.00~10.00 U/mL)	IA (<0.9 COI)	IA-2A (0.00~10.00 U/mL)	ICA (negative COI)	ZnT8A (0.00~10.00 AU/mL)	GADA (0.00~10.00 U/mL)	IA (<0.9 COI)	IA-2A (0.00~10.00 U/mL)	ICA (negative COI)	ZnT8A (0.00~10.00 AU/mL)
Case 1	219.82	Negative	—	Negative	—	610.57	1.58	52.6	Negative	0	0	2.56	32.4	Negative	0	2.2	1.56	—	1.86	—
Case 2	3.33	0.69	—	20.4	—	3.33	5.22	Negative	1.18	0	2.8	3.66	—	1.88	—	2.2	2.66	—	1.16	—
Case 3	<1.0	Negative	—	Negative	—	<1.0	2.66	Negative	Negative	Negative	<1.0	2.68	—	Negative	—	—	—	—	—	—
Case 4	14.55	0.16	—	3.17	—	14.55	2.16	Negative	3.17	Negative	14.16	0.26	—	5.38	—	0.001	3.17	0.001	2.02	34.09
Case 5	4.16	0.22	—	0.11	—	13.1	33.4	Negative	5.93	0.11	0	21.4	0	5.17	0	0.001	13.75	0.001	5.93	0.11
															—
GADA	Glutamic Acid Decarboxylase Antibody					Notes
IA	Insulin Antibody					• — indicates data not available
IA-2A	Tyrosine Phosphatase Antibody					• Negative indicates negative result for antibody testing
ICA	Islet Cell Antibody
ZnT8A	Zinc Transporter 8 Antibody
