# Supplementary material for: Clinical characteristics and individualized treatment strategies for children with type 1 diabetes and exogenous insulin antibody syndrome: a retrospective case series and literature review
Source: Front Endocrinol (Lausanne). 2026 Mar 26;17:1770560. doi: 10.3389/fendo.2026.1770560 (PMC13064541; doi:10.3389/fendo.2026.1770560)
Supplement: Supplementary file 2 [file Table2.xlsx]

## Sheet: Sheet1
Supplementary Table 2. Longitudinal Thyroid Function Parameters in T1DM Patients with EIAS.
Case	At Disease Onset						At EIAS Diagnosis						6 Months Post-EIAS Treatment						1 Year Post-EIAS Treatment
	TSH (0.35 - 4.75 μIU/mL)	FT3 (3.50 - 7.00 pmol/L)	FT4 (10.00 - 22.00 pmol/L)	TPOAb (0.00 - 30.00 IU/mL)	TgAb (0.00 - 30.00 IU/mL)	TRAb (<0.55 IU/L)	TSH (0.35 - 4.75 μIU/mL)	FT3 (3.50 - 7.00 pmol/L)	FT4 (10.00 - 22.00 pmol/L)	TPOAb (0.00 - 30.00 IU/mL)	TgAb (0.00 - 30.00 IU/mL)	TRAb (<0.55 IU/L)	TSH (0.35 - 4.75 μIU/mL)	FT3 (3.50 - 7.00 pmol/L)	FT4 (10.00 - 22.00 pmol/L)	TPOAb (0.00 - 30.00 IU/mL)	TgAb (0.00 - 30.00 IU/mL)	TRAb (<0.55 IU/L)	TSH (0.35 - 4.75 μIU/mL)	FT3 (3.50 - 7.00 pmol/L)	FT4 (10.00 - 22.00 pmol/L)	TPOAb (0.00 - 30.00 IU/mL)	TgAb (0.00 - 30.00 IU/mL)	TRAb (<0.55 IU/L)
Case 1	1.42	7.15	17.23	19.3	<0.9	<0.10	1.15	5.3	12.07	16.9	<0.9	<0.10	1.06	5.5	14.85	24.3	<0.1	<0.1	0.97	6.76	19.52	95.5	11.1	<0.10
Case 2	1.17	3.21	5.64	0.5	<0.9	<0.10	4.34	6	12.53	4.6	<0.9	<0.10	2.8	6.72	15.75	0.9	<0.1	<0.1	2.95	5.79	10.72	10.1	1.8	<0.10
Case 3	—	—	—	—	—	—	0.29	4.95	14.74	0.4	<0.9	<0.10	2.19	6.64	15.65	0.9	<0.1	0.1	—	—	—	—	—	—
Case 4	1.07	3.7	8.01	0.4	<0.9	<0.10	2.3	6.42	14.34	0.7	<0.9	<0.10	0.12	6.68	14.85	0.7	0.14	0.12	2.35	5.65	12.67	0.5	<0.9	<0.10
Case 5	2.8	6.91	10.9	1.6	<0.9	<0.10	0.93	4.68	10.46	1.7	<0.9	<0.10	1.22	6.56	15.45	0.9	<0.1	<0.1	2.48	6.33	10.44	1.1	<0.9	0.3
TSH	Thyroid Stimulating Hormone
FT3	Free Triiodothyronine
FT4	Free Thyroxine
TPOAb	Thyroid Peroxidase Antibody
TgAb	Thyroglobulin Antibody
TRAb	Thyrotropin Receptor-Stimulating Antibody
