# Supplementary material for: Clinical characteristics and individualized treatment strategies for children with type 1 diabetes and exogenous insulin antibody syndrome: a retrospective case series and literature review
Source: Front Endocrinol (Lausanne). 2026 Mar 26;17:1770560. doi: 10.3389/fendo.2026.1770560 (PMC13064541; doi:10.3389/fendo.2026.1770560)
Supplement: Supplementary file 3 [file Table3.xlsx]

## Sheet: Sheet1
Supplementary Table 3. Longitudinal Systemic Immune Parameters in T1DM Patients with EIAS.
Case	At Disease Onset							At EIAS Diagnosis							6 Months Post-EIAS							1 Year Post-EIAS
	IgG (g/L)	IgA (g/L)	IgM (g/L)	IgE (IU/mL)	C3 (g/L)	C4 (g/L)	ANA	IgG (g/L)	IgA (g/L)	IgM (g/L)	IgE (IU/mL)	C3 (g/L)	C4 (g/L)	ANA	IgG (g/L)	IgA (g/L)	IgM (g/L)	IgE (IU/mL)	C3 (g/L)	C4 (g/L)	ANA	IgG (g/L)	IgA (g/L)	IgM (g/L)	IgE (IU/mL)	C3 (g/L)	C4 (g/L)	ANA
Case 1	7.85	0.56	1.2	7.85	—	—	Negative	8.85	0.85	1.22	8.52	—	—	Negative	6.5	0.88	1.45	6.85	—	—	Negative	—	—	—	—	—	—	Negative
Case 2	6.15	0.12	0.61	32.2	—	0.31	Negative	6.25	0.25	0.86	8.56	—	—	Negative	6.25	0.85	0.98	9.85	—	—	Negative	—	—	—	—	—	—	Negative
Case 3	—	—	—	—	—	—	—	8.4	1.03	1.05	7.59	0.81	0.31	Negative	—	—	—	—	—	—	Negative	—	—	—	—	—	—	—
Case 4	5.24	0.84	1.3	81.5	0.43	0.13	Negative	5.62	0.84	1.28	8.25	—	—	Negative	5.55	0.68	1.45	8.65	—	—	Negative	—	—	—	—	—	—	Negative
Case 5	8.43	0.72	1.04	19.7	0.83	0.31	Negative	8.46	0.86	1.12	12.5	0.53	0.23	Negative	7.86	0.76	1.06	9.85	0.63	0.13	Negative	9.45	0.82	1.14	19.82	0.73	0.41	Negative
