# Supplementary material for: Clinical characteristics and individualized treatment strategies for children with type 1 diabetes and exogenous insulin antibody syndrome: a retrospective case series and literature review
Source: Front Endocrinol (Lausanne). 2026 Mar 26;17:1770560. doi: 10.3389/fendo.2026.1770560 (PMC13064541; doi:10.3389/fendo.2026.1770560)
Supplement: Supplementary file 4 [file Table4.xlsx]

## Sheet: Sheet1
Supplementary Table 4. Longitudinal Cytokine Profiles in T1DM Patients with EIAS.
Case	At Disease Onset	At EIAS Diagnosis	6 Months Post-EIAS	1 Year Post-EIAS
Case 1	IL-5 3.95; IL-6 16.14; IFN-γ 29.40; IL-17 38.34	IL-1β 16.50	Negative	—
Case 2	Negative	Negative	Negative	—
Case 3	—	Negative	—	—
Case 4	—	Negative	Negative	IFN-γ 31.01; IL-8 25.03
Case 5	Negative	Negative	Negative	IL-5 5.15; IL-6 7.20; IFN-γ 24.89
Notes
• — indicates data not available
• Negative indicates negative result for antibody testing：
Note: The following cytokines were tested with negative cut-off values of < 2.44 pg/mL for IL-5, IFN-α, IL-2, IL-6, IL-1β, IL-10, IFN-γ, IL-17, IL-4, IL-12p70, and TNF-α, and < 4.58 pg/mL for IL-8; results below these thresholds are reported as "Negative."
